# Supplementary material for: Sustained increase of paediatric invasive Streptococcus pyogenes infections dominated by M1UK and diverse emm12 isolates, Portugal, September 2022 to May 2023
Source: Euro Surveill. 2023 Sep 7;28(36):2300427. doi: 10.2807/1560-7917.ES.2023.28.36.2300427 (PMC10486195; doi:10.2807/1560-7917.ES.2023.28.36.2300427)
Supplement: Supplementary tables [file 23-00427_FRIAES_Supplementary_tables.xlsx]

## Sheet: TableS1
This supplementary material is hosted by Eurosurveillance as supporting information alongside the article "Sustained multi-month increase of paediatric invasive Streptococcus pyogenes infections dominated by M1UK and diverse emm12 isolates in Portugal, 2022/23", on behalf of the authors, who remain responsible for the accuracy and appropriateness of the content. The same standards for ethics, cop…
Supplementary Table S1 - Characteristics of 55 sequenced paediatric invasive GAS isolates recovered in Portugal between September 1st 2022 and May 31st 2023.
Isolate_ID	BioSample	Run	Isolation_source	Age_years	Sex	Antimicrobial_susceptibilitya											emmb	MLST_STc	M1UK_SNP_countd	Resistance_genese	speCf
						Benzylpenicillin	Vancomycin	Trimethoprim-sulfamethoxazole	Linezolid	Tetracycline	Gentamicin	Streptomycin	Norfloxacin	Levofloxacin	Erythromycin	Clindamycin
SH23825A	SAMEA114250729	ERR11829041	Deep tissue sample	6	M	S	S	S	S	S	S	S	S	I	S	S	EMM1.0	28	0	Not found	Absent
SH24893A	SAMEA114250756	ERR11829068	Deep tissue sample	2	F	S	S	S	S	S	S	S	S	I	S	S	EMM1.0	28	0	Not found	Absent
SH23373A	SAMEA114250717	ERR11829029	Blood	1.08	F	S	S	S	S	S	S	S	S	I	S	S	EMM1.0	28	27	Not found	Absent
SH23707A	SAMEA114250714	ERR11829026	Synovial fluid	15	M	S	S	S	S	S	S	S	S	I	S	S	EMM1.0	28	27	Not found	Absent
SH23726A	SAMEA114250724	ERR11829036	Cerebrospinal fluid	6	F	S	S	S	S	S	S	S	S	I	S	S	EMM1.0	28	27	Not found	Absent
SH23748A	SAMEA114250725	ERR11829037	Blood	7	F	S	S	S	S	S	S	S	S	I	S	S	EMM1.0	28	27	Not found	Absent
SH23833A	SAMEA114250730	ERR11829042	Blood	6	M	S	S	S	S	S	S	S	S	I	S	S	EMM1.0	28	27	Not found	Absent
SH23851A	SAMEA114250731	ERR11829043	Pleural fluid	7	F	S	S	S	S	S	S	S	S	I	S	S	EMM1.0	28	27	Not found	Absent
SH24390A	SAMEA114250732	ERR11829044	Blood	1.25	M	S	S	S	S	S	S	S	S	I	S	S	EMM1.0	28	27	Not found	Absent
SH24392A	SAMEA114250733	ERR11829045	Cerebrospinal fluid	3	M	S	S	S	S	S	S	S	S	I	S	S	EMM1.0	28	27	Not found	Absent
SH24591A	SAMEA114250738	ERR11829050	Blood	1.25	M	S	S	S	S	S	S	S	S	I	S	S	EMM1.0	28	27	Not found	Absent
SH24709A	SAMEA114250742	ERR11829054	Pleural fluid	12	F	S	S	S	S	S	S	S	S	I	S	S	EMM1.0	28	27	Not found	Absent
SH24768A	SAMEA114250746	ERR11829058	Deep tissue sample	4	F	S	S	S	S	S	S	S	S	I	S	S	EMM1.0	28	27	Not found	Absent
SH24769A	SAMEA114250747	ERR11829059	Blood	1.33	M	S	S	S	S	S	S	S	S	I	S	S	EMM1.0	28	27	Not found	Absent
SH24852A	SAMEA114250748	ERR11829060	Cerebrospinal fluid	5	F	S	S	S	S	S	S	S	S	I	S	S	EMM1.0	28	27	Not found	Absent
SH24891A	SAMEA114250749	ERR11829061	Blood	10	M	S	S	S	S	S	S	S	S	I	S	S	EMM1.0	28	27	Not found	Absent
SH24897A	SAMEA114250750	ERR11829062	Blood	13	M	S	S	S	S	S	S	S	S	I	S	S	EMM1.0	28	27	Not found	Absent
SH24898A	SAMEA114250751	ERR11829063	Pleural fluid	4	M	S	S	S	S	S	S	S	S	I	S	S	EMM1.0	28	27	Not found	Absent
SH25003A	SAMEA114250753	ERR11829065	Blood	5	M	S	S	S	S	S	S	S	S	I	S	S	EMM1.0	28	27	Not found	Absent
SH25017A	SAMEA114250754	ERR11829066	Synovial fluid	4	F	S	S	S	S	S	S	S	S	I	S	S	EMM1.0	28	27	Not found	Absent
SH25209A	SAMEA114250760	ERR11829072	Blood	15	M	S	S	S	S	S	S	S	S	I	S	S	EMM1.0	28	27	Not found	Present
SH25259A	SAMEA114250763	ERR11829075	Blood	4	F	S	S	S	S	S	S	S	S	I	S	S	EMM1.0	28	27	Not found	Absent
SH25295A	SAMEA114250766	ERR11829078	Blood	0.416667	F	S	S	S	S	S	S	S	S	I	S	S	EMM1.0	28	27	Not found	Absent
SH25205A	SAMEA114250758	ERR11829070	Blood	1.33	M	S	S	S	S	S	S	S	S	I	S	S	EMM1.0	1319	0	Not found	Absent
SH25294A	SAMEA114250765	ERR11829077	Blood	4	M	S	S	S	S	S	S	S	S	I	S	S	EMM1.25~	28	0	Not found	Absent
SH23728A	SAMEA114250727	ERR11829039	Pleural fluid	3	M	S	S	S	S	S	S	S	S	I	S	S	EMM1.3	28	27	Not found	Absent
SH24578A	SAMEA114250737	ERR11829049	Deep tissue sample	7	M	S	S	S	S	S	S	S	S	I	S	S	EMM1.3	28	27	Not found	Present
SH25210A	SAMEA114250761	ERR11829073	Blood	3	F	S	S	S	S	S	S	S	S	I	S	S	EMM1.77	28	26g	Not found	Absent
SH25208A	SAMEA114250759	ERR11829071	Synovial fluid	5	F	S	S	S	S	S	S	S	S	I	S	S	EMM1.77	28	27	Not found	Absent
SH25303A	SAMEA114250767	ERR11829079	Synovial fluid	5	F	S	S	S	S	S	S	S	S	I	S	S	EMM1.77	28	27	Not found	Absent
SH23378A	SAMEA114250718	ERR11829030	Synovial fluid	10	F	S	S	S	S	S	S	S	S	I	S	S	EMM12.0	36	Not applicable	Not found	Present
SH23579A	SAMEA114250719	ERR11829031	Blood	0.666667	M	S	S	S	S	S	S	S	S	I	S	S	EMM12.0	36	Not applicable	Not found	Present
SH23592A	SAMEA114250720	ERR11829032	Pleural fluid	2	M	S	S	S	S	S	S	S	S	I	S	S	EMM12.0	36	Not applicable	Not found	Present
SH23725A	SAMEA114250723	ERR11829035	Blood	3	F	S	S	S	S	S	S	S	R	I	S	S	EMM12.0	36	Not applicable	Not found	Absent
SH24556A	SAMEA114250736	ERR11829048	Blood	5	M	S	S	S	S	S	S	S	S	I	S	S	EMM12.0	36	Not applicable	Not found	Present
SH24663A	SAMEA114250739	ERR11829051	Blood	3	F	S	S	S	S	S	S	S	R	I	S	S	EMM12.0	36	Not applicable	Not found	Absent
SH24981A	SAMEA114250752	ERR11829064	Blood	5	M	S	S	S	S	S	S	S	S	I	S	S	EMM12.0	36	Not applicable	Not found	Present
SH25262A	SAMEA114250755	ERR11829067	Blood	3	M	S	S	S	S	S	S	S	S	I	S	S	EMM12.0	36	Not applicable	Not found	Present
SH23591A	SAMEA114250757	ERR11829069	Deep tissue sample	3	M	S	S	S	S	S	S	S	S	I	S	S	EMM12.101	242	Not applicable	Not found	Present
SH23214A	SAMEA114250715	ERR11829027	Blood	7	F	S	S	S	S	S	S	S	S	I	S	S	EMM12.37	242	Not applicable	Not found	Present
SH23731A	SAMEA114250728	ERR11829040	Blood	2	M	S	S	S	S	S	S	S	S	I	S	S	EMM12.37	242	Not applicable	Not found	Present
SH24408A	SAMEA114250734	ERR11829046	Synovial fluid	2	F	S	S	S	S	S	S	S	S	I	S	S	EMM12.37	242	Not applicable	Not found	Present
SH23705A	SAMEA114250722	ERR11829034	Blood	3	F	S	S	S	S	R	S	S	S	I	S	S	EMM22.0	46	Not applicable	tet(M)	Absent
SH25383A	SAMEA114250768	ERR11829080	Blood	14	F	S	S	S	S	S	S	S	S	I	S	S	EMM3.93	315	Not applicable	Not found	Absent
SH24665A	SAMEA114250741	ERR11829053	Blood	1.92	M	S	S	S	S	S	S	S	S	I	S	S	EMM4.0	38	Not applicable	Not found	Absent
SH23236A	SAMEA114250716	ERR11829028	Blood	6	F	S	S	S	S	S	S	S	S	I	S	S	EMM4.0	39	Not applicable	Not found	Present
SH24720A	SAMEA114250743	ERR11829055	Otomastoidite	8	F	S	S	S	S	S	S	S	S	I	S	S	EMM75.0	49	Not applicable	Not found	Present
SH24722A	SAMEA114250744	ERR11829056	Otomastoidite	6	M	S	S	S	S	S	S	S	S	I	S	S	EMM75.0	49	Not applicable	Not found	Present
SH23694A	SAMEA114250721	ERR11829033	Blood	6	M	S	S	S	S	S	S	S	S	I	S	S	EMM87.0	62	Not applicable	Not found	Absent
SH24411A	SAMEA114250735	ERR11829047	Synovial fluid	5	M	S	S	S	S	S	S	S	S	I	S	S	EMM87.0	62	Not applicable	Not found	Absent
SH23720A	SAMEA114250726	ERR11829038	Synovial fluid	0.333333	F	S	S	S	S	S	S	S	S	I	S	S	EMM89.0	101	Not applicable	Not found	Present
SH24664A	SAMEA114250740	ERR11829052	Blood	2	F	S	S	S	S	S	S	S	S	I	S	S	EMM89.0	101	Not applicable	Not found	Absent
SH24767A	SAMEA114250745	ERR11829057	Blood	14	M	S	S	S	S	S	S	S	S	I	S	S	EMM89.0	101	Not applicable	Not found	Present
SH25257A	SAMEA114250762	ERR11829074	Blood	4	M	S	S	S	S	S	S	S	S	I	S	S	EMM89.0	101	Not applicable	Not found	Absent
SH25260A	SAMEA114250764	ERR11829076	Blood	3	F	S	S	S	S	S	S	S	S	I	S	S	EMM89.0	101	Not applicable	Not found	Absent
a Antimicrobial susceptibility was determined by disc diffusion according to EUCAST guidelines and breakpoints; gentamicin and streptomicin breakpoints for Enterococcus spp. were used to screen for high-level resistance to aminoglycosides; S, susceptible; R, resistant
b The emm type (emm) was determined from the draft genomes using the emmtyper software (https://github.com/MDU-PHL/emmtyper) and the database available at https://www2.cdc.gov/vaccines/biotech/strepblast.asp
c The sequence type (ST) was determined from the draft genomes using the mlst software (https://github.com/tseemann/mlst) and the database available at https://pubmlst.org/organisms/streptococcus-pyogenes/
d The presence of the SNPs previously associated with the M1UK lineage was determined from the draft genomes using the Snippy software (https://github.com/tseemann/snippy) and strain MGAS5005 as reference
e The presence of antimicrobial resistace confering genes was determined using ABRicate (https://github.com/tseemann/abricate) and the ncbi database
f The presence of the speC gene was determined using ABRicate (https://github.com/tseemann/abricate) and the vfdb database
g The SNP in position 1407497 of the MGAS5005 reference genome was not identified due to the absence of the MGAS5005_Spy1439 locus in the assembly.

## Sheet: TableS2
This supplementary material is hosted by Eurosurveillance as supporting information alongside the article "Sustained multi-month increase of paediatric invasive Streptococcus pyogenes infections dominated by M1UK and diverse emm12 isolates in Portugal, 2022/23", on behalf of the authors, who remain responsible for the accuracy and appropriateness of the content. The same standards for ethics, cop…
Supplementary Table S2 - Previously published genomes used in Figures 2, 3, S1, and S2.
Isolate	BioSample	Run	emm	Reference
ERR1515370	SAMEA3712896	ERR1515370	EMM1.0	Lynskey et al. [1]
ERR1515384	SAMEA3712927	ERR1515384	EMM1.0	Lynskey et al. [1]
ERR1515392	SAMEA3712943	ERR1515392	EMM1.0	Lynskey et al. [1]
ERR1515399	SAMEA3712958	ERR1515399	EMM1.0	Lynskey et al. [1]
ERR1515416	SAMEA3712992	ERR1515416	EMM1.0	Lynskey et al. [1]
ERR1515431	SAMEA3713022	ERR1515431	EMM1.0	Lynskey et al. [1]
ERR1515455	SAMEA3712885	ERR1515455	EMM1.0	Lynskey et al. [1]
ERR1515456	SAMEA3712887	ERR1515456	EMM1.0	Lynskey et al. [1]
ERR1515461	SAMEA3712897	ERR1515461	EMM1.0	Lynskey et al. [1]
ERR1515463	SAMEA3712901	ERR1515463	EMM1.0	Lynskey et al. [1]
ERR1515466	SAMEA3712907	ERR1515466	EMM1.0	Lynskey et al. [1]
ERR1515477	SAMEA3712930	ERR1515477	EMM1.0	Lynskey et al. [1]
ERR1515483	SAMEA3712941	ERR1515483	EMM1.0	Lynskey et al. [1]
ERR1515485	SAMEA3712946	ERR1515485	EMM1.0	Lynskey et al. [1]
ERR1515489	SAMEA3712953	ERR1515489	EMM1.0	Lynskey et al. [1]
ERR1515490	SAMEA3712955	ERR1515490	EMM1.0	Lynskey et al. [1]
ERR1515502	SAMEA3712979	ERR1515502	EMM1.0	Lynskey et al. [1]
ERR1515506	SAMEA3712987	ERR1515506	EMM1.0	Lynskey et al. [1]
ERR1515514	SAMEA3713003	ERR1515514	EMM1.0	Lynskey et al. [1]
ERR1515516	SAMEA3713007	ERR1515516	EMM1.0	Lynskey et al. [1]
ERR1515517	SAMEA3713009	ERR1515517	EMM1.0	Lynskey et al. [1]
ERR1515519	SAMEA3713013	ERR1515519	EMM1.0	Lynskey et al. [1]
ERR1515525	SAMEA3713025	ERR1515525	EMM1.0	Lynskey et al. [1]
ERR1515537	SAMEA3713050	ERR1515537	EMM1.0	Lynskey et al. [1]
ERR1515541	SAMEA3713058	ERR1515541	EMM1.0	Lynskey et al. [1]
ERR1515562	SAMEA3713091	ERR1515562	EMM1.0	Lynskey et al. [1]
ERR1515567	SAMEA3713101	ERR1515567	EMM1.0	Lynskey et al. [1]
ERR1515580	SAMEA3713126	ERR1515580	EMM1.0	Lynskey et al. [1]
ERR1515581	SAMEA3713128	ERR1515581	EMM1.0	Lynskey et al. [1]
ERR1515613	SAMEA3713192	ERR1515613	EMM1.0	Lynskey et al. [1]
ERR1515620	SAMEA3713205	ERR1515620	EMM1.0	Lynskey et al. [1]
ERR1515622	SAMEA3713209	ERR1515622	EMM1.0	Lynskey et al. [1]
ERR1515630	SAMEA3713225	ERR1515630	EMM1.0	Lynskey et al. [1]
ERR1515658	SAMEA3713104	ERR1515658	EMM1.0	Lynskey et al. [1]
ERR1515708	SAMEA3713212	ERR1515708	EMM1.0	Lynskey et al. [1]
ERR1515710	SAMEA3713216	ERR1515710	EMM1.0	Lynskey et al. [1]
ERR1515720	SAMEA3713236	ERR1515720	EMM1.0	Lynskey et al. [1]
ERR1515724	SAMEA3713244	ERR1515724	EMM1.0	Lynskey et al. [1]
ERR1515728	SAMEA3713249	ERR1515728	EMM1.0	Lynskey et al. [1]
ERR1515753	SAMEA3713280	ERR1515753	EMM1.0	Lynskey et al. [1]
ERR1515755	SAMEA3713284	ERR1515755	EMM1.0	Lynskey et al. [1]
ERR1515758	SAMEA3713292	ERR1515758	EMM1.0	Lynskey et al. [1]
ERR1515759	SAMEA3713294	ERR1515759	EMM1.0	Lynskey et al. [1]
ERR1515770	SAMEA3713316	ERR1515770	EMM1.0	Lynskey et al. [1]
ERR1515786	SAMEA3713348	ERR1515786	EMM1.0	Lynskey et al. [1]
ERR1515799	SAMEA3713374	ERR1515799	EMM1.52	Lynskey et al. [1]
ERR1515807	SAMEA3713390	ERR1515807	EMM1.0	Lynskey et al. [1]
ERR1515813	SAMEA3713402	ERR1515813	EMM1.0	Lynskey et al. [1]
ERR1515815	SAMEA3713406	ERR1515815	EMM1.0	Lynskey et al. [1]
ERR1515824	SAMEA3713423	ERR1515824	EMM1.0	Lynskey et al. [1]
ERR1515826	SAMEA3713427	ERR1515826	EMM1.0	Lynskey et al. [1]
ERR1515836	SAMEA3713286	ERR1515836	EMM1.0	Lynskey et al. [1]
ERR1515848	SAMEA3713311	ERR1515848	EMM1.0	Lynskey et al. [1]
ERR1515854	SAMEA3713323	ERR1515854	EMM1.0	Lynskey et al. [1]
ERR1515861	SAMEA3713337	ERR1515861	EMM1.0	Lynskey et al. [1]
ERR1515862	SAMEA3713339	ERR1515862	EMM1.0	Lynskey et al. [1]
ERR1515869	SAMEA3713353	ERR1515869	EMM1.0	Lynskey et al. [1]
ERR1515872	SAMEA3713359	ERR1515872	EMM1.0	Lynskey et al. [1]
ERR1515875	SAMEA3713365	ERR1515875	EMM1.0	Lynskey et al. [1]
ERR1515898	SAMEA3713412	ERR1515898	EMM1.0	Lynskey et al. [1]
ERR1515929	SAMEA3713453	ERR1515929	EMM1.0	Lynskey et al. [1]
ERR1515930	SAMEA3713454	ERR1515930	EMM1.0	Lynskey et al. [1]
ERR1515935	SAMEA3713464	ERR1515935	EMM1.0	Lynskey et al. [1]
ERR1515946	SAMEA3713485	ERR1515946	EMM1.0	Lynskey et al. [1]
ERR1515948	SAMEA3713489	ERR1515948	EMM1.0	Lynskey et al. [1]
ERR1515952	SAMEA3713497	ERR1515952	EMM1.0	Lynskey et al. [1]
ERR1515962	SAMEA3713519	ERR1515962	EMM1.0	Lynskey et al. [1]
ERR1515967	SAMEA3713530	ERR1515967	EMM1.0	Lynskey et al. [1]
ERR1515972	SAMEA3713539	ERR1515972	EMM1.0	Lynskey et al. [1]
ERR1515976	SAMEA3713547	ERR1515976	EMM1.0	Lynskey et al. [1]
ERR1515979	SAMEA3713553	ERR1515979	EMM1.0	Lynskey et al. [1]
ERR1515980	SAMEA3713554	ERR1515980	EMM1.0	Lynskey et al. [1]
ERR1515982	SAMEA3713556	ERR1515982	EMM1.0	Lynskey et al. [1]
ERR1515991	SAMEA3713565	ERR1515991	EMM1.0	Lynskey et al. [1]
ERR1515992	SAMEA3713566	ERR1515992	EMM1.0	Lynskey et al. [1]
ERR1515994	SAMEA3713568	ERR1515994	EMM1.0	Lynskey et al. [1]
ERR1515996	SAMEA3713570	ERR1515996	EMM1.0	Lynskey et al. [1]
ERR1516009	SAMEA3713583	ERR1516009	EMM1.0	Lynskey et al. [1]
ERR1516014	SAMEA3713455	ERR1516014	EMM1.0	Lynskey et al. [1]
ERR1516022	SAMEA3713471	ERR1516022	EMM1.0	Lynskey et al. [1]
ERR1516026	SAMEA3713480	ERR1516026	EMM1.0	Lynskey et al. [1]
ERR1516027	SAMEA3713482	ERR1516027	EMM1.0	Lynskey et al. [1]
ERR1516037	SAMEA3713502	ERR1516037	EMM1.0	Lynskey et al. [1]
ERR1516041	SAMEA3713510	ERR1516041	EMM1.0	Lynskey et al. [1]
ERR1516045	SAMEA3713518	ERR1516045	EMM1.0	Lynskey et al. [1]
ERR1516055	SAMEA3713538	ERR1516055	EMM1.0	Lynskey et al. [1]
ERR1516058	SAMEA3713543	ERR1516058	EMM1.0	Lynskey et al. [1]
ERR1516059	SAMEA3713545	ERR1516059	EMM1.0	Lynskey et al. [1]
ERR1516062	SAMEA3713552	ERR1516062	EMM1.0	Lynskey et al. [1]
ERR2396408	SAMEA18718918	ERR2396408	EMM1.0	Lynskey et al. [1]
ERR2396413	SAMEA18722668	ERR2396413	EMM1.0	Lynskey et al. [1]
ERR2396414	SAMEA18723418	ERR2396414	EMM1.0	Lynskey et al. [1]
ERR2396418	SAMEA18726418	ERR2396418	EMM1.0	Lynskey et al. [1]
ERR2396419	SAMEA18727168	ERR2396419	EMM1.0	Lynskey et al. [1]
ERR2396420	SAMEA18727918	ERR2396420	EMM1.0	Lynskey et al. [1]
ERR2396421	SAMEA18728668	ERR2396421	EMM1.0	Lynskey et al. [1]
ERR2396422	SAMEA18729418	ERR2396422	EMM1.0	Lynskey et al. [1]
ERR2396423	SAMEA18730168	ERR2396423	EMM1.33	Lynskey et al. [1]
ERR2396424	SAMEA18730918	ERR2396424	EMM1.0	Lynskey et al. [1]
ERR2396425	SAMEA18731668	ERR2396425	EMM1.0	Lynskey et al. [1]
ERR2396426	SAMEA18732418	ERR2396426	EMM1.0	Lynskey et al. [1]
ERR2396427	SAMEA18733168	ERR2396427	EMM1.0	Lynskey et al. [1]
ERR2396428	SAMEA18733918	ERR2396428	EMM1.0	Lynskey et al. [1]
ERR2396429	SAMEA18735418	ERR2396429	EMM1.0	Lynskey et al. [1]
ERR2396430	SAMEA18736168	ERR2396430	EMM1.0	Lynskey et al. [1]
ERR2396433	SAMEA18739168	ERR2396433	EMM1.0	Lynskey et al. [1]
ERR2396434	SAMEA18739918	ERR2396434	EMM1.0	Lynskey et al. [1]
ERR2396435	SAMEA18740668	ERR2396435	EMM1.0	Lynskey et al. [1]
ERR2396436	SAMEA18742168	ERR2396436	EMM1.0	Lynskey et al. [1]
ERR2396437	SAMEA18742918	ERR2396437	EMM1.0	Lynskey et al. [1]
ERR2396438	SAMEA18743668	ERR2396438	EMM1.0	Lynskey et al. [1]
ERR2396439	SAMEA18744418	ERR2396439	EMM1.0	Lynskey et al. [1]
ERR2396440	SAMEA18745168	ERR2396440	EMM1.0	Lynskey et al. [1]
ERR2396441	SAMEA18745918	ERR2396441	EMM1.0	Lynskey et al. [1]
ERR2396442	SAMEA18746668	ERR2396442	EMM1.0	Lynskey et al. [1]
ERR2396443	SAMEA18747418	ERR2396443	EMM1.0	Lynskey et al. [1]
ERR2396444	SAMEA18748168	ERR2396444	EMM1.0	Lynskey et al. [1]
ERR2396445	SAMEA18748918	ERR2396445	EMM1.0	Lynskey et al. [1]
ERR2396446	SAMEA18749668	ERR2396446	EMM1.0	Lynskey et al. [1]
ERR2396447	SAMEA18750418	ERR2396447	EMM1.0	Lynskey et al. [1]
ERR2396448	SAMEA18751168	ERR2396448	EMM1.0	Lynskey et al. [1]
ERR2396449	SAMEA18751918	ERR2396449	EMM1.0	Lynskey et al. [1]
ERR2396450	SAMEA18752668	ERR2396450	EMM1.0	Lynskey et al. [1]
ERR2396451	SAMEA18753418	ERR2396451	EMM1.0	Lynskey et al. [1]
ERR2396452	SAMEA18754168	ERR2396452	EMM1.18	Lynskey et al. [1]
ERR2396453	SAMEA18754918	ERR2396453	EMM1.0	Lynskey et al. [1]
ERR2396454	SAMEA18755668	ERR2396454	EMM1.0	Lynskey et al. [1]
ERR2396455	SAMEA18756418	ERR2396455	EMM1.0	Lynskey et al. [1]
ERR2396456	SAMEA18757168	ERR2396456	EMM1.0	Lynskey et al. [1]
ERR2396457	SAMEA18757918	ERR2396457	EMM1.0	Lynskey et al. [1]
ERR2396458	SAMEA18758668	ERR2396458	EMM1.0	Lynskey et al. [1]
ERR2396459	SAMEA18759418	ERR2396459	EMM1.0	Lynskey et al. [1]
ERR2396461	SAMEA18760918	ERR2396461	EMM1.0	Lynskey et al. [1]
ERR2396462	SAMEA18761668	ERR2396462	EMM1.0	Lynskey et al. [1]
ERR2396463	SAMEA18762418	ERR2396463	EMM1.0	Lynskey et al. [1]
DK_iGAS_2022_0442	SAMEA113551919	ERR11482909	EMM1.0	Johannesen et al. [2]
ERR11475950	SAMEA113547579	ERR11475950	EMM1.0	Johannesen et al. [2]
ERR11475955	SAMEA113547584	ERR11475955	EMM1.0	Johannesen et al. [2]
ERR11475965	SAMEA113547594	ERR11475965	EMM1.0	Johannesen et al. [2]
ERR11475971	SAMEA113547600	ERR11475971	EMM1.0	Johannesen et al. [2]
ERR11475972	SAMEA113547601	ERR11475972	EMM1.0	Johannesen et al. [2]
ERR11475984	SAMEA113547613	ERR11475984	EMM1.0	Johannesen et al. [2]
ERR11475994	SAMEA113547623	ERR11475994	EMM1.0	Johannesen et al. [2]
ERR11476001	SAMEA113547630	ERR11476001	EMM1.0	Johannesen et al. [2]
ERR11476004	SAMEA113547633	ERR11476004	EMM1.0	Johannesen et al. [2]
ERR11476007	SAMEA113547636	ERR11476007	EMM1.0	Johannesen et al. [2]
ERR11476018	SAMEA113547647	ERR11476018	EMM1.0	Johannesen et al. [2]
ERR11476020	SAMEA113547649	ERR11476020	EMM1.0	Johannesen et al. [2]
ERR11476038	SAMEA113547667	ERR11476038	EMM1.0	Johannesen et al. [2]
ERR11476041	SAMEA113547670	ERR11476041	EMM1.0	Johannesen et al. [2]
ERR11476043	SAMEA113547672	ERR11476043	EMM1.0	Johannesen et al. [2]
ERR11476044	SAMEA113547673	ERR11476044	EMM1.0	Johannesen et al. [2]
ERR11476047	SAMEA113547676	ERR11476047	EMM1.0	Johannesen et al. [2]
ERR11476055	SAMEA113547684	ERR11476055	EMM1.0	Johannesen et al. [2]
ERR11476059	SAMEA113547688	ERR11476059	EMM1.0	Johannesen et al. [2]
ERR11476063	SAMEA113547692	ERR11476063	EMM1.0	Johannesen et al. [2]
ERR11476065	SAMEA113547694	ERR11476065	EMM1.0	Johannesen et al. [2]
ERR11476072	SAMEA113547701	ERR11476072	EMM1.0	Johannesen et al. [2]
ERR11476075	SAMEA113547704	ERR11476075	EMM1.0	Johannesen et al. [2]
ERR11476076	SAMEA113547705	ERR11476076	EMM1.0	Johannesen et al. [2]
ERR11476102	SAMEA113547731	ERR11476102	EMM1.0	Johannesen et al. [2]
ERR11476109	SAMEA113547738	ERR11476109	EMM1.0	Johannesen et al. [2]
ERR11476119	SAMEA113547748	ERR11476119	EMM1.0	Johannesen et al. [2]
ERR11476124	SAMEA113547753	ERR11476124	EMM1.0	Johannesen et al. [2]
ERR11476127	SAMEA113547756	ERR11476127	EMM1.0	Johannesen et al. [2]
ERR11476129	SAMEA113547758	ERR11476129	EMM1.0	Johannesen et al. [2]
ERR11476130	SAMEA113547759	ERR11476130	EMM1.0	Johannesen et al. [2]
ERR11476134	SAMEA113547763	ERR11476134	EMM1.0	Johannesen et al. [2]
ERR11476140	SAMEA113547769	ERR11476140	EMM1.0	Johannesen et al. [2]
ERR11476145	SAMEA113547774	ERR11476145	EMM1.0	Johannesen et al. [2]
ERR11476174	SAMEA113547803	ERR11476174	EMM1.0	Johannesen et al. [2]
ERR11476192	SAMEA113547821	ERR11476192	EMM1.0	Johannesen et al. [2]
ERR11482847	SAMEA113551562	ERR11482847	EMM1.0	Johannesen et al. [2]
ERR11482853	SAMEA113551593	ERR11482853	EMM1.0	Johannesen et al. [2]
ERR11482859	SAMEA113551623	ERR11482859	EMM1.0	Johannesen et al. [2]
ERR11482860	SAMEA113551624	ERR11482860	EMM1.0	Johannesen et al. [2]
ERR11482861	SAMEA113551626	ERR11482861	EMM1.0	Johannesen et al. [2]
ERR11482868	SAMEA113551663	ERR11482868	EMM1.0	Johannesen et al. [2]
ERR11482880	SAMEA113551746	ERR11482880	EMM1.0	Johannesen et al. [2]
ERR11482889	SAMEA113551793	ERR11482889	EMM1.0	Johannesen et al. [2]
ERR11482900	SAMEA113551871	ERR11482900	EMM1.0	Johannesen et al. [2]
ERR11482909	SAMEA113551919	ERR11482909	EMM1.0	Johannesen et al. [2]
ERR11482934	SAMEA113552039	ERR11482934	EMM1.0	Johannesen et al. [2]
ERR11482940	SAMEA113552066	ERR11482940	EMM1.0	Johannesen et al. [2]
ERR11482952	SAMEA113552139	ERR11482952	EMM1.0	Johannesen et al. [2]
ERR11482953	SAMEA113552143	ERR11482953	EMM1.0	Johannesen et al. [2]
ERR11482965	SAMEA113552220	ERR11482965	EMM1.0	Johannesen et al. [2]
ERR11482967	SAMEA113552222	ERR11482967	EMM1.0	Johannesen et al. [2]
ERR11482991	SAMEA113551518	ERR11482991	EMM1.0	Johannesen et al. [2]
ERR11483004	SAMEA113551589	ERR11483004	EMM1.0	Johannesen et al. [2]
ERR11483005	SAMEA113551594	ERR11483005	EMM1.0	Johannesen et al. [2]
ERR11483010	SAMEA113551628	ERR11483010	EMM1.0	Johannesen et al. [2]
ERR11483024	SAMEA113551693	ERR11483024	EMM1.0	Johannesen et al. [2]
ERR11483027	SAMEA113551717	ERR11483027	EMM1.0	Johannesen et al. [2]
ERR11483029	SAMEA113551722	ERR11483029	EMM1.0	Johannesen et al. [2]
ERR11483030	SAMEA113551723	ERR11483030	EMM1.0	Johannesen et al. [2]
ERR11483033	SAMEA113551745	ERR11483033	EMM1.0	Johannesen et al. [2]
ERR11483035	SAMEA113551757	ERR11483035	EMM1.0	Johannesen et al. [2]
ERR11483042	SAMEA113551785	ERR11483042	EMM1.0	Johannesen et al. [2]
ERR11483045	SAMEA113551800	ERR11483045	EMM1.0	Johannesen et al. [2]
ERR11483049	SAMEA113551824	ERR11483049	EMM1.0	Johannesen et al. [2]
ERR11483050	SAMEA113551827	ERR11483050	EMM1.0	Johannesen et al. [2]
ERR11483055	SAMEA113551838	ERR11483055	EMM1.0	Johannesen et al. [2]
ERR11483056	SAMEA113551844	ERR11483056	EMM1.0	Johannesen et al. [2]
ERR11483058	SAMEA113551853	ERR11483058	EMM1.0	Johannesen et al. [2]
ERR11483059	SAMEA113551856	ERR11483059	EMM1.0	Johannesen et al. [2]
ERR11483064	SAMEA113551886	ERR11483064	EMM1.0	Johannesen et al. [2]
ERR11483070	SAMEA113551926	ERR11483070	EMM1.0	Johannesen et al. [2]
ERR11483073	SAMEA113551935	ERR11483073	EMM1.0	Johannesen et al. [2]
ERR11483079	SAMEA113551959	ERR11483079	EMM1.0	Johannesen et al. [2]
ERR11483080	SAMEA113551971	ERR11483080	EMM1.0	Johannesen et al. [2]
ERR11483081	SAMEA113551972	ERR11483081	EMM1.0	Johannesen et al. [2]
ERR11483082	SAMEA113551974	ERR11483082	EMM1.0	Johannesen et al. [2]
ERR11483083	SAMEA113551980	ERR11483083	EMM1.0	Johannesen et al. [2]
ERR11483087	SAMEA113552001	ERR11483087	EMM1.0	Johannesen et al. [2]
ERR11483092	SAMEA113552064	ERR11483092	EMM1.0	Johannesen et al. [2]
ERR11483093	SAMEA113552065	ERR11483093	EMM1.0	Johannesen et al. [2]
ERR11483101	SAMEA113552092	ERR11483101	EMM1.0	Johannesen et al. [2]
ERR11483103	SAMEA113552116	ERR11483103	EMM1.0	Johannesen et al. [2]
ERR11483104	SAMEA113552129	ERR11483104	EMM1.0	Johannesen et al. [2]
ERR11483105	SAMEA113552136	ERR11483105	EMM1.0	Johannesen et al. [2]
ERR11483109	SAMEA113552157	ERR11483109	EMM1.0	Johannesen et al. [2]
ERR11483110	SAMEA113552162	ERR11483110	EMM1.0	Johannesen et al. [2]
ERR11483111	SAMEA113552172	ERR11483111	EMM1.0	Johannesen et al. [2]
ERR11483118	SAMEA113552212	ERR11483118	EMM1.0	Johannesen et al. [2]
ERR11483121	SAMEA113552236	ERR11483121	EMM1.0	Johannesen et al. [2]
ERR11483123	SAMEA113552248	ERR11483123	EMM1.0	Johannesen et al. [2]
ERR11483125	SAMEA113552262	ERR11483125	EMM1.0	Johannesen et al. [2]
ERR11483126	SAMEA113552266	ERR11483126	EMM1.0	Johannesen et al. [2]
ERR11483128	SAMEA113552280	ERR11483128	EMM1.0	Johannesen et al. [2]
ERR11483130	SAMEA113552285	ERR11483130	EMM1.0	Johannesen et al. [2]
ERR11483131	SAMEA113552286	ERR11483131	EMM1.0	Johannesen et al. [2]
ERR11483135	SAMEA113552309	ERR11483135	EMM1.0	Johannesen et al. [2]
ERR11483136	SAMEA113552311	ERR11483136	EMM1.0	Johannesen et al. [2]
GCF_000011765	SAMN02603500	NA	EMM1.0	Sumby et al. [4]
GCF_000013485	SAMN02603501	NA	EMM12	Davies et al. [3]
GCF_000275625	SAMN02471172	NA	EMM12	Davies et al. [3]
GCF_000498895	SAMN02470233	NA	EMM12	Davies et al. [3]
GCF_003025365	SAMN08793275	NA	EMM12	Davies et al. [3]
GCF_900984455	SAMEA3919083	ERR2650119	EMM12	Davies et al. [3]
SAMEA1031413	SAMEA1031413	ERR054999	EMM12	Davies et al. [3]
SAMEA1034012	SAMEA1034012	ERR060333	EMM12	Davies et al. [3]
SAMEA1034043	SAMEA1034043	ERR060347	EMM12	Davies et al. [3]
SAMEA1034045	SAMEA1034045	ERR060338	EMM12	Davies et al. [3]
SAMEA1034066	SAMEA1034066	ERR060310	EMM12	Davies et al. [3]
SAMEA1034094	SAMEA1034094	ERR060277	EMM12	Davies et al. [3]
SAMEA1034114	SAMEA1034114	ERR060221	EMM12	Davies et al. [3]
SAMEA1034119	SAMEA1034119	ERR060314	EMM12	Davies et al. [3]
SAMEA1034137	SAMEA1034137	ERR060285	EMM12	Davies et al. [3]
SAMEA1406970	SAMEA1406970	ERR111898	EMM12.1	Davies et al. [3]
SAMEA1407032	SAMEA1407032	ERR111889	EMM12	Davies et al. [3]
SAMEA3918762	SAMEA3918762	ERR2650449	EMM12	Davies et al. [3]
SAMEA3918767	SAMEA3918767	ERR2650446	EMM12	Davies et al. [3]
SAMEA3918781	SAMEA3918781	ERR2650433	EMM12	Davies et al. [3]
SAMEA3918866	SAMEA3918866	ERR2650383	EMM12	Davies et al. [3]
SAMEA3918892	SAMEA3918892	ERR2650367	EMM12	Davies et al. [3]
SAMEA3918937	SAMEA3918937	ERR2650263	EMM12	Davies et al. [3]
SAMEA3918993	SAMEA3918993	ERR2650207	EMM12	Davies et al. [3]
SAMEA3919016	SAMEA3919016	ERR2650184	EMM12	Davies et al. [3]
SAMEA3919060	SAMEA3919060	ERR2650142	EMM12	Davies et al. [3]
SAMEA3919108	SAMEA3919108	ERR2650094	EMM12.21	Davies et al. [3]
SAMEA3919131	SAMEA3919131	ERR2650071	EMM12.4	Davies et al. [3]
SAMEA3919132	SAMEA3919132	ERR2650070	EMM12.4	Davies et al. [3]
SAMEA3919134	SAMEA3919134	ERR2650068	EMM12	Davies et al. [3]
SAMEA3930591	SAMEA3930591	ERR1359704	EMM12	Davies et al. [3]
SAMEA3930592	SAMEA3930592	ERR1359401	EMM12	Davies et al. [3]
SAMEA3930595	SAMEA3930595	ERR1359439	EMM12	Davies et al. [3]
SAMEA3930676	SAMEA3930676	ERR1359535	EMM12.6	Davies et al. [3]
SAMEA3930697	SAMEA3930697	ERR1359591	EMM12.37	Davies et al. [3]
SAMEA3930833	SAMEA3930833	ERR1359365	EMM12	Davies et al. [3]
SAMEA3930834	SAMEA3930834	ERR1359844	EMM12	Davies et al. [3]
SAMEA3930839	SAMEA3930839	ERR1359687	EMM12	Davies et al. [3]
SAMEA3931128	SAMEA3931128	ERR1359374	EMM12.37	Davies et al. [3]
SAMEA4548947	SAMEA4548947	ERR1733771	EMM12.37	Davies et al. [3]
SAMEA4549241	SAMEA4549241	ERR1733220	EMM12.37	Davies et al. [3]
SAMEA4549292	SAMEA4549292	ERR1734515	EMM12.1	Davies et al. [3]
SAMEA4549399	SAMEA4549399	ERR1734692	EMM12.82	Davies et al. [3]
SAMEA4550107	SAMEA4550107	ERR1734780	EMM12.37	Davies et al. [3]
SAMEA4550118	SAMEA4550118	ERR1732929	EMM12.19	Davies et al. [3]
SAMEA4550766	SAMEA4550766	ERR1732536	EMM12	Davies et al. [3]
SAMEA4550773	SAMEA4550773	ERR1732980	EMM12	Davies et al. [3]
SAMEA4550788	SAMEA4550788	ERR1733890	EMM12.4	Davies et al. [3]
SAMEA4550933	SAMEA4550933	ERR1733708	EMM12.84	Davies et al. [3]
SAMEA4550984	SAMEA4550984	ERR1733022	EMM12.84	Davies et al. [3]
SAMEA4551571	SAMEA4551571	ERR1733835	EMM12.85	Davies et al. [3]
SAMN02570609	SAMN02570609	SRR1104982	EMM12	Davies et al. [3]
SAMN02570616	SAMN02570616	SRR1105869	EMM12	Davies et al. [3]
SAMN02570622	SAMN02570622	SRR1105875	EMM12.8	Davies et al. [3]
SAMN02570636	SAMN02570636	SRR1105889	EMM12.8	Davies et al. [3]
SAMN02570693	SAMN02570693	SRR1105946	EMM12	Davies et al. [3]
SAMN02570774	SAMN02570774	SRR1106027	EMM12	Davies et al. [3]
SAMN07153221	SAMN07153221	SRR5858397	EMM12	Davies et al. [3]
SAMN07153225	SAMN07153225	SRR5858317	EMM12	Davies et al. [3]
SAMN07153239	SAMN07153239	SRR5858681	EMM12	Davies et al. [3]
SAMN07153248	SAMN07153248	SRR5858585	EMM12	Davies et al. [3]
SAMN07153256	SAMN07153256	SRR5858439	EMM12.7	Davies et al. [3]
SAMN07153266	SAMN07153266	SRR5858627	EMM12.7	Davies et al. [3]
SAMN07153286	SAMN07153286	SRR5858363	EMM12.7	Davies et al. [3]
SAMN07153422	SAMN07153422	SRR5858247	EMM12.7	Davies et al. [3]
SAMN07153755	SAMN07153755	SRR5854045	EMM12.75	Davies et al. [3]
SAMN07153791	SAMN07153791	SRR5853838	EMM12.32	Davies et al. [3]
SAMN07153921	SAMN07153921	SRR5853854	EMM12.91	Davies et al. [3]
SAMN07154031	SAMN07154031	SRR5853704	EMM12.8	Davies et al. [3]
SAMN07154057	SAMN07154057	SRR5853444	EMM12.75	Davies et al. [3]
ERR11475945	SAMEA113547574	ERR11475945	EMM12.0	Johannesen et al. [2]
ERR11475946	SAMEA113547575	ERR11475946	EMM12.0	Johannesen et al. [2]
ERR11475953	SAMEA113547582	ERR11475953	EMM12.0	Johannesen et al. [2]
ERR11475954	SAMEA113547583	ERR11475954	EMM12.0	Johannesen et al. [2]
ERR11475956	SAMEA113547585	ERR11475956	EMM12.0	Johannesen et al. [2]
ERR11475959	SAMEA113547588	ERR11475959	EMM12.0	Johannesen et al. [2]
ERR11475961	SAMEA113547590	ERR11475961	EMM12.0	Johannesen et al. [2]
ERR11475963	SAMEA113547592	ERR11475963	EMM12.0	Johannesen et al. [2]
ERR11475967	SAMEA113547596	ERR11475967	EMM12.5	Johannesen et al. [2]
ERR11475968	SAMEA113547597	ERR11475968	EMM12.0	Johannesen et al. [2]
ERR11475969	SAMEA113547598	ERR11475969	EMM12.0	Johannesen et al. [2]
ERR11475973	SAMEA113547602	ERR11475973	EMM12.0	Johannesen et al. [2]
ERR11475975	SAMEA113547604	ERR11475975	EMM12.0	Johannesen et al. [2]
ERR11475977	SAMEA113547606	ERR11475977	EMM12.0	Johannesen et al. [2]
ERR11475979	SAMEA113547608	ERR11475979	EMM12.0	Johannesen et al. [2]
ERR11475983	SAMEA113547612	ERR11475983	EMM12.0	Johannesen et al. [2]
ERR11475985	SAMEA113547614	ERR11475985	EMM12.0	Johannesen et al. [2]
ERR11475986	SAMEA113547615	ERR11475986	EMM12.0	Johannesen et al. [2]
ERR11475987	SAMEA113547616	ERR11475987	EMM12.0	Johannesen et al. [2]
ERR11475988	SAMEA113547617	ERR11475988	EMM12.0	Johannesen et al. [2]
ERR11475989	SAMEA113547618	ERR11475989	EMM12.0	Johannesen et al. [2]
ERR11475990	SAMEA113547619	ERR11475990	EMM12.0	Johannesen et al. [2]
ERR11475991	SAMEA113547620	ERR11475991	EMM12.0	Johannesen et al. [2]
ERR11475992	SAMEA113547621	ERR11475992	EMM12.0	Johannesen et al. [2]
ERR11475993	SAMEA113547622	ERR11475993	EMM12.0	Johannesen et al. [2]
ERR11475995	SAMEA113547624	ERR11475995	EMM12.0	Johannesen et al. [2]
ERR11475997	SAMEA113547626	ERR11475997	EMM12.0	Johannesen et al. [2]
ERR11475998	SAMEA113547627	ERR11475998	EMM12.37	Johannesen et al. [2]
ERR11475999	SAMEA113547628	ERR11475999	EMM12.0	Johannesen et al. [2]
ERR11476006	SAMEA113547635	ERR11476006	EMM12.37	Johannesen et al. [2]
ERR11476008	SAMEA113547637	ERR11476008	EMM12.0	Johannesen et al. [2]
ERR11476009	SAMEA113547638	ERR11476009	EMM12.8	Johannesen et al. [2]
ERR11476010	SAMEA113547639	ERR11476010	EMM12.0	Johannesen et al. [2]
ERR11476011	SAMEA113547640	ERR11476011	EMM12.0	Johannesen et al. [2]
ERR11476013	SAMEA113547642	ERR11476013	EMM12.0	Johannesen et al. [2]
ERR11476015	SAMEA113547644	ERR11476015	EMM12.68	Johannesen et al. [2]
ERR11476022	SAMEA113547651	ERR11476022	EMM12.0	Johannesen et al. [2]
ERR11476023	SAMEA113547652	ERR11476023	EMM12.0	Johannesen et al. [2]
ERR11476025	SAMEA113547654	ERR11476025	EMM12.0	Johannesen et al. [2]
ERR11476027	SAMEA113547656	ERR11476027	EMM12.0	Johannesen et al. [2]
ERR11476030	SAMEA113547659	ERR11476030	EMM12.0	Johannesen et al. [2]
ERR11476031	SAMEA113547660	ERR11476031	EMM12.0	Johannesen et al. [2]
ERR11476036	SAMEA113547665	ERR11476036	EMM12.0	Johannesen et al. [2]
ERR11476039	SAMEA113547668	ERR11476039	EMM12.0	Johannesen et al. [2]
ERR11476040	SAMEA113547669	ERR11476040	EMM12.0	Johannesen et al. [2]
ERR11476042	SAMEA113547671	ERR11476042	EMM12.0	Johannesen et al. [2]
ERR11476045	SAMEA113547674	ERR11476045	EMM12.0	Johannesen et al. [2]
ERR11476048	SAMEA113547677	ERR11476048	EMM12.0	Johannesen et al. [2]
ERR11476050	SAMEA113547679	ERR11476050	EMM12.0	Johannesen et al. [2]
ERR11476052	SAMEA113547681	ERR11476052	EMM12.0	Johannesen et al. [2]
ERR11476058	SAMEA113547687	ERR11476058	EMM12.0	Johannesen et al. [2]
ERR11476062	SAMEA113547691	ERR11476062	EMM12.0	Johannesen et al. [2]
ERR11476066	SAMEA113547695	ERR11476066	EMM12.87	Johannesen et al. [2]
ERR11476068	SAMEA113547697	ERR11476068	EMM12.0	Johannesen et al. [2]
ERR11476069	SAMEA113547698	ERR11476069	EMM12.0	Johannesen et al. [2]
ERR11476070	SAMEA113547699	ERR11476070	EMM12.0	Johannesen et al. [2]
ERR11476071	SAMEA113547700	ERR11476071	EMM12.0	Johannesen et al. [2]
ERR11476074	SAMEA113547703	ERR11476074	EMM12.0	Johannesen et al. [2]
ERR11476077	SAMEA113547706	ERR11476077	EMM12.0	Johannesen et al. [2]
ERR11476079	SAMEA113547708	ERR11476079	EMM12.0	Johannesen et al. [2]
ERR11476081	SAMEA113547710	ERR11476081	EMM12.0	Johannesen et al. [2]
ERR11476082	SAMEA113547711	ERR11476082	EMM12.0	Johannesen et al. [2]
ERR11476084	SAMEA113547713	ERR11476084	EMM12.0	Johannesen et al. [2]
ERR11476086	SAMEA113547715	ERR11476086	EMM12.0	Johannesen et al. [2]
ERR11476087	SAMEA113547716	ERR11476087	EMM12.0	Johannesen et al. [2]
ERR11476089	SAMEA113547718	ERR11476089	EMM12.0	Johannesen et al. [2]
ERR11476091	SAMEA113547720	ERR11476091	EMM12.0	Johannesen et al. [2]
ERR11476093	SAMEA113547722	ERR11476093	EMM12.0	Johannesen et al. [2]
ERR11476096	SAMEA113547725	ERR11476096	EMM12.0	Johannesen et al. [2]
ERR11476097	SAMEA113547726	ERR11476097	EMM12.0	Johannesen et al. [2]
ERR11476098	SAMEA113547727	ERR11476098	EMM12.0	Johannesen et al. [2]
ERR11476101	SAMEA113547730	ERR11476101	EMM12.0	Johannesen et al. [2]
ERR11476103	SAMEA113547732	ERR11476103	EMM12.0	Johannesen et al. [2]
ERR11476104	SAMEA113547733	ERR11476104	EMM12.0	Johannesen et al. [2]
ERR11476105	SAMEA113547734	ERR11476105	EMM12.5	Johannesen et al. [2]
ERR11476107	SAMEA113547736	ERR11476107	EMM12.0	Johannesen et al. [2]
ERR11476110	SAMEA113547739	ERR11476110	EMM12.0	Johannesen et al. [2]
ERR11476114	SAMEA113547743	ERR11476114	EMM12.0	Johannesen et al. [2]
ERR11476122	SAMEA113547751	ERR11476122	EMM12.0	Johannesen et al. [2]
ERR11476123	SAMEA113547752	ERR11476123	EMM12.0	Johannesen et al. [2]
ERR11476125	SAMEA113547754	ERR11476125	EMM12.0	Johannesen et al. [2]
ERR11476131	SAMEA113547760	ERR11476131	EMM12.0	Johannesen et al. [2]
ERR11476133	SAMEA113547762	ERR11476133	EMM12.0	Johannesen et al. [2]
ERR11476138	SAMEA113547767	ERR11476138	EMM12.0	Johannesen et al. [2]
ERR11476141	SAMEA113547770	ERR11476141	EMM12.0	Johannesen et al. [2]
ERR11476142	SAMEA113547771	ERR11476142	EMM12.0	Johannesen et al. [2]
ERR11476144	SAMEA113547773	ERR11476144	EMM12.0	Johannesen et al. [2]
ERR11476147	SAMEA113547776	ERR11476147	EMM12.0	Johannesen et al. [2]
ERR11476148	SAMEA113547777	ERR11476148	EMM12.0	Johannesen et al. [2]
ERR11476149	SAMEA113547778	ERR11476149	EMM12.0	Johannesen et al. [2]
ERR11476151	SAMEA113547780	ERR11476151	EMM12.0	Johannesen et al. [2]
ERR11476152	SAMEA113547781	ERR11476152	EMM12.0	Johannesen et al. [2]
ERR11476154	SAMEA113547783	ERR11476154	EMM12.0	Johannesen et al. [2]
ERR11476155	SAMEA113547784	ERR11476155	EMM12.0	Johannesen et al. [2]
ERR11476157	SAMEA113547786	ERR11476157	EMM12.0	Johannesen et al. [2]
ERR11476158	SAMEA113547787	ERR11476158	EMM12.0	Johannesen et al. [2]
ERR11476160	SAMEA113547789	ERR11476160	EMM12.0	Johannesen et al. [2]
ERR11476161	SAMEA113547790	ERR11476161	EMM12.0	Johannesen et al. [2]
ERR11476162	SAMEA113547791	ERR11476162	EMM12.0	Johannesen et al. [2]
ERR11476163	SAMEA113547792	ERR11476163	EMM12.0	Johannesen et al. [2]
ERR11476168	SAMEA113547797	ERR11476168	EMM12.0	Johannesen et al. [2]
ERR11476169	SAMEA113547798	ERR11476169	EMM12.0	Johannesen et al. [2]
ERR11476171	SAMEA113547800	ERR11476171	EMM12.0	Johannesen et al. [2]
ERR11476172	SAMEA113547801	ERR11476172	EMM12.0	Johannesen et al. [2]
ERR11476175	SAMEA113547804	ERR11476175	EMM12.0	Johannesen et al. [2]
ERR11476177	SAMEA113547806	ERR11476177	EMM12.0	Johannesen et al. [2]
ERR11476179	SAMEA113547808	ERR11476179	EMM12.0	Johannesen et al. [2]
ERR11476182	SAMEA113547811	ERR11476182	EMM12.0	Johannesen et al. [2]
ERR11476184	SAMEA113547813	ERR11476184	EMM12.0	Johannesen et al. [2]
ERR11476185	SAMEA113547814	ERR11476185	EMM12.0	Johannesen et al. [2]
ERR11476186	SAMEA113547815	ERR11476186	EMM12.0	Johannesen et al. [2]
ERR11476187	SAMEA113547816	ERR11476187	EMM12.0	Johannesen et al. [2]
ERR11476188	SAMEA113547817	ERR11476188	EMM12.0	Johannesen et al. [2]
ERR11476191	SAMEA113547820	ERR11476191	EMM12.0	Johannesen et al. [2]
ERR11476193	SAMEA113547822	ERR11476193	EMM12.0	Johannesen et al. [2]
ERR11476194	SAMEA113547823	ERR11476194	EMM12.0	Johannesen et al. [2]
ERR11476195	SAMEA113547824	ERR11476195	EMM12.0	Johannesen et al. [2]
ERR11476196	SAMEA113547825	ERR11476196	EMM12.0	Johannesen et al. [2]
ERR11476198	SAMEA113547827	ERR11476198	EMM12.0	Johannesen et al. [2]
ERR11476200	SAMEA113547829	ERR11476200	EMM12.37	Johannesen et al. [2]
ERR11476201	SAMEA113547830	ERR11476201	EMM12.0	Johannesen et al. [2]
ERR11482311	SAMEA113551558	ERR11482311	EMM12.0	Johannesen et al. [2]
ERR11482318	SAMEA113551581	ERR11482318	EMM12.0	Johannesen et al. [2]
ERR11482354	SAMEA113551718	ERR11482354	EMM12.0	Johannesen et al. [2]
ERR11482363	SAMEA113551742	ERR11482363	EMM12.0	Johannesen et al. [2]
ERR11482370	SAMEA113551778	ERR11482370	EMM12.40	Johannesen et al. [2]
ERR11482384	SAMEA113551833	ERR11482384	EMM12.0	Johannesen et al. [2]
ERR11482405	SAMEA113551923	ERR11482405	EMM12.0	Johannesen et al. [2]
ERR11482417	SAMEA113551976	ERR11482417	EMM12.0	Johannesen et al. [2]
ERR11482440	SAMEA113552063	ERR11482440	EMM12.0	Johannesen et al. [2]
ERR11482477	SAMEA113552190	ERR11482477	EMM12.0	Johannesen et al. [2]
ERR11482492	SAMEA113552243	ERR11482492	EMM12.0	Johannesen et al. [2]
ERR11482498	SAMEA113552260	ERR11482498	EMM12.0	Johannesen et al. [2]
ERR11482508	SAMEA113552303	ERR11482508	EMM12.0	Johannesen et al. [2]
ERR11482510	SAMEA113551480	ERR11482510	EMM12.0	Johannesen et al. [2]
ERR11482517	SAMEA113551499	ERR11482517	EMM12.0	Johannesen et al. [2]
ERR11482524	SAMEA113551534	ERR11482524	EMM12.0	Johannesen et al. [2]
ERR11482526	SAMEA113551543	ERR11482526	EMM12.5	Johannesen et al. [2]
ERR11482542	SAMEA113551599	ERR11482542	EMM12.0	Johannesen et al. [2]
ERR11482561	SAMEA113551684	ERR11482561	EMM12.0	Johannesen et al. [2]
ERR11482566	SAMEA113551701	ERR11482566	EMM12.0	Johannesen et al. [2]
ERR11482569	SAMEA113551714	ERR11482569	EMM12.5	Johannesen et al. [2]
ERR11482581	SAMEA113551770	ERR11482581	EMM12.0	Johannesen et al. [2]
ERR11482596	SAMEA113551819	ERR11482596	EMM12.0	Johannesen et al. [2]
ERR11482606	SAMEA113551898	ERR11482606	EMM12.0	Johannesen et al. [2]
ERR11482612	SAMEA113551913	ERR11482612	EMM12.0	Johannesen et al. [2]
ERR11482617	SAMEA113551940	ERR11482617	EMM12.5	Johannesen et al. [2]
ERR11482620	SAMEA113551975	ERR11482620	EMM12.0	Johannesen et al. [2]
ERR11482637	SAMEA113552035	ERR11482637	EMM12.0	Johannesen et al. [2]
ERR11482642	SAMEA113552058	ERR11482642	EMM12.0	Johannesen et al. [2]
ERR11482658	SAMEA113552141	ERR11482658	EMM12.0	Johannesen et al. [2]
ERR11482682	SAMEA113552256	ERR11482682	EMM12.0	Johannesen et al. [2]
ERR11482710	SAMEA113551587	ERR11482710	EMM12.0	Johannesen et al. [2]
ERR11482720	SAMEA113551683	ERR11482720	EMM12.101	Johannesen et al. [2]
ERR11482742	SAMEA113551882	ERR11482742	EMM12.0	Johannesen et al. [2]
ERR11482746	SAMEA113551932	ERR11482746	EMM12.0	Johannesen et al. [2]
ERR11482747	SAMEA113551934	ERR11482747	EMM12.0	Johannesen et al. [2]
ERR11482791	SAMEA113552281	ERR11482791	EMM12.0	Johannesen et al. [2]
ERR11482807	SAMEA113551791	ERR11482807	EMM12.0	Johannesen et al. [2]
ERR11482837	SAMEA113551505	ERR11482837	EMM12.0	Johannesen et al. [2]
ERR11482839	SAMEA113551519	ERR11482839	EMM12.0	Johannesen et al. [2]
ERR11482840	SAMEA113551526	ERR11482840	EMM12.0	Johannesen et al. [2]
ERR11482845	SAMEA113551546	ERR11482845	EMM12.0	Johannesen et al. [2]
ERR11482846	SAMEA113551557	ERR11482846	EMM12.101	Johannesen et al. [2]
ERR11482850	SAMEA113551576	ERR11482850	EMM12.0	Johannesen et al. [2]
ERR11482854	SAMEA113551598	ERR11482854	EMM12.0	Johannesen et al. [2]
ERR11482856	SAMEA113551603	ERR11482856	EMM12.101	Johannesen et al. [2]
ERR11482865	SAMEA113551648	ERR11482865	EMM12.0	Johannesen et al. [2]
ERR11482871	SAMEA113551675	ERR11482871	EMM12.0	Johannesen et al. [2]
ERR11482881	SAMEA113551747	ERR11482881	EMM12.0	Johannesen et al. [2]
ERR11482882	SAMEA113551751	ERR11482882	EMM12.0	Johannesen et al. [2]
ERR11482887	SAMEA113551786	ERR11482887	EMM12.37	Johannesen et al. [2]
ERR11482891	SAMEA113551822	ERR11482891	EMM12.0	Johannesen et al. [2]
ERR11482893	SAMEA113551831	ERR11482893	EMM12.0	Johannesen et al. [2]
ERR11482901	SAMEA113551874	ERR11482901	EMM12.0	Johannesen et al. [2]
ERR11482904	SAMEA113551891	ERR11482904	EMM12.0	Johannesen et al. [2]
ERR11482906	SAMEA113551903	ERR11482906	EMM12.0	Johannesen et al. [2]
ERR11482908	SAMEA113551917	ERR11482908	EMM12.0	Johannesen et al. [2]
ERR11482913	SAMEA113551941	ERR11482913	EMM12.0	Johannesen et al. [2]
ERR11482915	SAMEA113551944	ERR11482915	EMM12.0	Johannesen et al. [2]
ERR11482926	SAMEA113551986	ERR11482926	EMM12.37	Johannesen et al. [2]
ERR11482927	SAMEA113551989	ERR11482927	EMM12.0	Johannesen et al. [2]
ERR11482929	SAMEA113551992	ERR11482929	EMM12.0	Johannesen et al. [2]
ERR11482930	SAMEA113552002	ERR11482930	EMM12.0	Johannesen et al. [2]
ERR11482936	SAMEA113552046	ERR11482936	EMM12.0	Johannesen et al. [2]
ERR11482937	SAMEA113552051	ERR11482937	EMM12.0	Johannesen et al. [2]
ERR11482939	SAMEA113552060	ERR11482939	EMM12.0	Johannesen et al. [2]
ERR11482956	SAMEA113552156	ERR11482956	EMM12.0	Johannesen et al. [2]
ERR11482957	SAMEA113552163	ERR11482957	EMM12.0	Johannesen et al. [2]
ERR11482958	SAMEA113552164	ERR11482958	EMM12.0	Johannesen et al. [2]
ERR11482961	SAMEA113552184	ERR11482961	EMM12.0	Johannesen et al. [2]
ERR11482966	SAMEA113552221	ERR11482966	EMM12.37	Johannesen et al. [2]
ERR11482968	SAMEA113552223	ERR11482968	EMM12.0	Johannesen et al. [2]
ERR11482970	SAMEA113552235	ERR11482970	EMM12.0	Johannesen et al. [2]
ERR11482971	SAMEA113552242	ERR11482971	EMM12.0	Johannesen et al. [2]
ERR11482972	SAMEA113552245	ERR11482972	EMM12.0	Johannesen et al. [2]
ERR11482973	SAMEA113552249	ERR11482973	EMM12.0	Johannesen et al. [2]
ERR11482979	SAMEA113552273	ERR11482979	EMM12.0	Johannesen et al. [2]
ERR11482980	SAMEA113552283	ERR11482980	EMM12.0	Johannesen et al. [2]
ERR11482994	SAMEA113551524	ERR11482994	EMM12.0	Johannesen et al. [2]
ERR11482995	SAMEA113551528	ERR11482995	EMM12.5	Johannesen et al. [2]
ERR11482996	SAMEA113551532	ERR11482996	EMM12.0	Johannesen et al. [2]
ERR11482997	SAMEA113551541	ERR11482997	EMM12.0	Johannesen et al. [2]
ERR11483002	SAMEA113551563	ERR11483002	EMM12.0	Johannesen et al. [2]
ERR11483006	SAMEA113551596	ERR11483006	EMM12.0	Johannesen et al. [2]
ERR11483007	SAMEA113551610	ERR11483007	EMM12.0	Johannesen et al. [2]
ERR11483011	SAMEA113551641	ERR11483011	EMM12.0	Johannesen et al. [2]
ERR11483014	SAMEA113551656	ERR11483014	EMM12.0	Johannesen et al. [2]
ERR11483015	SAMEA113551658	ERR11483015	EMM12.0	Johannesen et al. [2]
ERR11483016	SAMEA113551662	ERR11483016	EMM12.0	Johannesen et al. [2]
ERR11483017	SAMEA113551665	ERR11483017	EMM12.0	Johannesen et al. [2]
ERR11483022	SAMEA113551688	ERR11483022	EMM12.101	Johannesen et al. [2]
ERR11483023	SAMEA113551691	ERR11483023	EMM12.0	Johannesen et al. [2]
ERR11483028	SAMEA113551720	ERR11483028	EMM12.0	Johannesen et al. [2]
ERR11483032	SAMEA113551738	ERR11483032	EMM12.0	Johannesen et al. [2]
ERR11483037	SAMEA113551762	ERR11483037	EMM12.0	Johannesen et al. [2]
ERR11483040	SAMEA113551769	ERR11483040	EMM12.0	Johannesen et al. [2]
ERR11483041	SAMEA113551780	ERR11483041	EMM12.101	Johannesen et al. [2]
ERR11483048	SAMEA113551820	ERR11483048	EMM12.101	Johannesen et al. [2]
ERR11483052	SAMEA113551829	ERR11483052	EMM12.37	Johannesen et al. [2]
ERR11483054	SAMEA113551836	ERR11483054	EMM12.0	Johannesen et al. [2]
ERR11483060	SAMEA113551857	ERR11483060	EMM12.0	Johannesen et al. [2]
ERR11483063	SAMEA113551883	ERR11483063	EMM12.37	Johannesen et al. [2]
ERR11483065	SAMEA113551888	ERR11483065	EMM12.0	Johannesen et al. [2]
ERR11483066	SAMEA113551889	ERR11483066	EMM12.0	Johannesen et al. [2]
ERR11483067	SAMEA113551902	ERR11483067	EMM12.0	Johannesen et al. [2]
ERR11483071	SAMEA113551929	ERR11483071	EMM12.0	Johannesen et al. [2]
ERR11483074	SAMEA113551946	ERR11483074	EMM12.0	Johannesen et al. [2]
ERR11483078	SAMEA113551956	ERR11483078	EMM12.0	Johannesen et al. [2]
ERR11483095	SAMEA113552076	ERR11483095	EMM12.0	Johannesen et al. [2]
ERR11483099	SAMEA113552089	ERR11483099	EMM12.0	Johannesen et al. [2]
ERR11483102	SAMEA113552113	ERR11483102	EMM12.0	Johannesen et al. [2]
ERR11483112	SAMEA113552176	ERR11483112	EMM12.0	Johannesen et al. [2]
ERR11483114	SAMEA113552192	ERR11483114	EMM12.0	Johannesen et al. [2]
ERR11483115	SAMEA113552199	ERR11483115	EMM12.0	Johannesen et al. [2]
ERR11483119	SAMEA113552216	ERR11483119	EMM12.0	Johannesen et al. [2]
ERR11483120	SAMEA113552225	ERR11483120	EMM12.0	Johannesen et al. [2]
ERR11483124	SAMEA113552258	ERR11483124	EMM12.0	Johannesen et al. [2]
ERR11483133	SAMEA113552296	ERR11483133	EMM12.0	Johannesen et al. [2]
References
1. Lynskey NN, Jauneikaite E, Li HK, Zhi X, Turner CE, Mosavie M, et al. Emergence of dominant toxigenic M1T1 Streptococcus pyogenes clone during increased scarlet fever activity in England: a population-based molecular epidemiological study. Lancet Infect Dis. 2019 Sep 10;19(11):1209–18.
2. Johannesen TB, Munkstrup C, Edslev SM, Baig S, Nielsen S, Funk T, et al. Increase in invasive group A streptococcal infections and emergence of novel, rapidly expanding sub-lineage of the virulent Streptococcus pyogenes M1 clone, Denmark, 2023. Euro Surveill. 2023 Jun;28(26):2300291.
3. Davies MR, Keller N, Brouwer S, Jespersen MG, Cork AJ, Hayes AJ, et al. Detection of Streptococcus pyogenes M1UK in Australia and characterization of the mutation driving enhanced expression of superantigen SpeA. Nat Commun. 2023 Feb 24;14(1):1051.
4. Sumby P, Porcella SF, Madrigal AG, Barbian KD, Virtaneva K, Ricklefs SM, et al. Evolutionary origin and emergence of a highly successful clone of serotype M1 group A Streptococcus involved multiple horizontal gene transfer events. J Infect Dis. 1 de setembro de 2005;192(5):771–82
